# Supplementary material for: Diosgenin Targets CaMKK2 to Alleviate Type II Diabetic Nephropathy through Improving Autophagy, Mitophagy and Mitochondrial Dynamics
Source: Nutrients. 2023 Aug 11;15(16):3554. doi: 10.3390/nu15163554 (PMC10459415; doi:10.3390/nu15163554)
Supplement: Supplementary file 1 [file nutrients-15-03554-s001.zip]

Archive with 1 entries (1 files):
- nutrients-2472855-supplementary.pdf
